# Supplementary material for: Progeroid syndromes: Aging, skin aging, and mechanisms of progeroid syndromes
Source: Dermatologie (Heidelb). 2023 Aug 31;74(9):696–706. [Article in German] doi: 10.1007/s00105-023-05212-8 (PMC10480280; doi:10.1007/s00105-023-05212-8)
Supplement: Supplementary file 1 [file 105_2023_5212_MOESM1_ESM.xlsx]

## Sheet: Tabelle1
Tabelle 1. Progeroide Syndrome: Betroffene Gene,, Pathomechanismus und Klinische Charakteristika
Erkrankung	Gen	Mutation	Pathomechanismus	Eingeschränkte Funktion	Klinische Charakteristika	Dermatologische Charakteristik	Erste Symptomatik	Lebenserwartung	häufige Todesursache	Therapie
Defekte in Kernlamina
Hutchinson-Gilford Syndrom (Progeria)	•LMNA	Meistens sporadische Mutationen in LMNA1	Aberrante Splice-Variante führt zur Produktion von Progerin aus Prä-Lamin • "Blebs" in Kernlamina, Lobulation des Nukleus • defekte Mechanotransduktion • Telomerverkürzung	•Kernlaminadefekte in Mesenchymale Zelllinien •kein erhöhtes Krebsrisiko oder Neurodegeneration	•Kleines Gesicht, schnabelartige Nase, Micrognathie •Hohe Stimme •Wachstumsverzögerung •Herz-Kreislauf-Erkrankungen •Knochenmineralisierungsstörung	•Alopezie •Sklerodermieähnliche Haut •Wenig subkutanes Fettgewebe	1-2. Lebensjahr	Ca. 13-15 Jahre	Artherosklerose: • kardiovaskulär • zerebral	Lonafarnib
Mandibuloakrale Dysplasie (MAD)	•LMNA (MADA) •ZMPSTE24 (MADB)	Autosomal rezessiv: Homozygote Missense-Mutationen (Arg527His und Ala529Val) im LMNA-Gen (1q21.2) bei MADA und compound-heterozygote Mutationen im ZMPSTE24-Gen (1p34) bei MADB	•Akkumulation von Prelamin-A • unzureichendes Lamin-A	•Prelamin A Akkumulation beeinflusst die Adipogenese, Knochendifferenzierung und zelluläre Stressantwort •Chromatinphysiologie durch unzureichendes Lamin-A	•Lokale Osteolysen (Clavicula, Mandibulahypoplasie, Phalangen, Micrognathie) •Osteoporose •verzögerter Fontanellenverschluss •Gelenkkontrakturen	•Fleckige Hyperpigmentierungen •Nageldysplasie •Lipodystrophie (MADA: partiell/MADB: generallisiert)	•Neonatale Fehlbildung •Postnatale Wachstumsstörung	Phänotypisch stark variabel	Variabel	Behandlung der Insulinresistenz
Restriktive Dermopathie „letale Hyperkeratose-Kontrakturen-Syndrom“	•ZMPSTE24 • LMNA	•Biallelische Mutationen in in ZMPSTE24 •heterozygote de-novo Mutationen in LMNA	•posttranslationale Lamin-A Maturation •eingeschränkte Doppelstrang Reparatur		•Schwere intrauteirne Wachstumsretardierung (IUGR) •Fetale-Akinesie-Derformation-Sequenz (Polyhydramnion, fetale Akinesie, Frühgeburt, pulmonale Hypoplasie) •Gesichtsdysmorphismus (O-förmigen Mund, abstehenden Augeninnenwinkeln, kleine Nase und tief angesetzten Ohren) •Dysplatische Schlüsselbeine •Arthrogryposis multiplex •überdimensionierte Röhrenknochen	•Straffe, dünne, transluzente Haut •Hyperkeratosen •Erosionen •Schuppen •Vorstehende Brustwarzen	Kongenital	Postnatal	Lungenhypoplasie	Keine Therapie
Nestor+L10+A10:F10+A10:G10+A10:H10+A10+A10:L10	•BANF1	Autosomal rezessiv biallelische Varianten in BANF1 (11q13)	•Aufbau der Kernlamina während der Mitose, •Chromatin und Genregulation	Barrier to autointegration factor 1	•Ähnlich zu HGPS und MAD jedoch mit langsameren klinischen Verlauf •Schwere progressive Knochendeformitäten (Osteolysen, Osteoporose) •Wachstumsstörung	•Sklerodermieähnliche, faltige Haut •Haarausfall •progressiver Lipoathrophie	Ab dem 2. Lebensjahr	Längere Lebenserwartung und langsamer klinischen Verlauf	Unbekannt	Symptomatisch
Störungen in der DNA-Reparatur und (DNA DAMAGE RESOPNSE)DDR
Defekte NER
Xeroderma Pigmentosum		Autosomal rezzesiv	NER	Eingeschränkte Reparaturkapazität von: •Pyrimidin Dimeren •Kovalenten Bindungen •Cyclopurinen •DNA Addukten	Heterogene Symptomkonstellation aus dermatologischen, opthalmologischen und neurologischen Symptomen	•Poikilodermie in Lichtexponierten Arealen: •Freckling •Hyper- und Hypopigmentierung •Hautatrophie •Telangiektasien	Variabel	•Phänotypisch stark variabel •Ca. 29 mit Neurodegenration •Ca. 37 Jahre ohne Neurodegeneration	•Progressive Neurodegeneration 31%(Resp. Insuffizienz, Aspiration) •Systemische und hämatologische Malignität •Hautkrebs	Keine kausale Therapie konsequenter Lichtschutz Hautkrebsscreening
	XPA, XPB (ERCC3), XPD (ERCC2), XPF (ERCC4), XPG (ERCC5)		NER	Defekte Doppelhelix Entwicklung (Unwinding)	•Entwicklungsverzögerung •Neurodegeneration	•Extreme Lichtempfindlichkeit •Sonnenbrände •Photophobie	1-2 Jahre
	XPC, XPE/DDB2		GG-NER, funktionierende TC-NER	Fehler in Detektion plus Akkumulation von DNA Schäden	•Ophthalmologische Symptome •Interne Tumore	•Frühes auftreten von Hautmalignitäten in Lichtexponierten Arealen (SCC, BCC)	3-5 Jahre
Cockayne Syndrom	•CSA(ERCC8) •CSB(ERCC6)	Autosomal rezessiv	Eingeschränkte TC-NER	•Einschränkung in hochdifferenzierten Gewebe •Protein auf und Abbau	•Fortschreitenden Neurodegenration (Ataxie, Tremor, Dystonie, Intelligenzminderung Hörverlust) •Mikrozephalie •Zahnanomalien (Karies) •Wachstumsstörung •Netzhautdegeneration	•Lipodystrophie •Freckling (Bei XP-Überlappungs Syndromen)	Neonatal bis 1. Jahr	8-9 Jahre	Progressive Neurodegeneration	Symptomatisch
Trichothiodystrophie	Mehr als 10 Gene, darunter XPB/ERCC3, XPD/ERCC2, TTDA/GTF2H5, GTF2E2/TFIIEβ, MPLKIP/TTDN1, RNF113A, CARS1, TARS1, AARS1, MARS1	Autosomal rezessiv oder X-chromosomal rezessiv	Transkriptionsfaktor IIH (TFIIH)	•TFIIH Transkriptionsinitiierung (Öffnen der DNA Doppelhelix/ RNA Polymerse II Regulation) •Abnormale Cystein Synthese und damit verbundene neuroektodermale Defekte	•Wachstumsstörungen (Mikrozephalie) •Schwere Intelligenzminderung, Neurodegeneration •Progressiver Hör- und Sehverlust, •Skelettanomalien •Fertilitätsstörung •Kongenitale Katarakte •Infektanfälligkeit	•Haarverlust im Rahmen eines Infekts •Trichorrhexis Nodosa •Nageldystophy •Tiger-Band-Tails in Polarisationsmikroskop •Lichtempfindlichkeit	Frühe Kindheit (brüchiges Haar im Rahmen von Infekten)	Phänotypisch variabel Häufig vor dem 10. Lebensjahr	•Infektionen (Sepsis / Pneumonia) •Progressive Neurodegeneration	•Symptomatisch •Impfungen gegen RSV empfohlen
Fanconi Anäemie Pathway
Fanconi Anämie	8 verschiedenen Komplementationsgruppen: FANCA, FANCB, FANCC, FANCD1/BRCA2, FANCD2, FANCE, FANCF, FANCG/XRCC9, FANCI, FANCJ/BRIP1, FANCL/PHF9, FANCM, FANCN/PALB2, FANCO/RAD51C, FANCP/SLX4, FANCQ/ERCC4, FANCR/RAD51, FANCS/BRCA1, FANCT/UBE2T, FANCU/XRCC2, FANCV/REV7 and FANCW/RFWD3	X-chromosomal rezessiv	Eingeschränkte Funktion in der Lösung von „Interstrand Crosslinks“ (ICLs), welche durch exogene Karzinogene oder auch DNA-Crosslinker wie z.B. Cisplatin gebildet		•Knochenmarkversagen (Panmyelopathie) innerhalb der ersten Lebensjahre •Entwicklungsstörungen •Risiko für akute Leukämien (AML, MDS), Lebertumoren und Spinozellulären Karzinome •Wirbelkörperanomalien, Analatresie, Kardialen Defekten, tracheoösophageale Fisteln, renalen Missbildungen und Missbildungen der Extremitäten und des Schädels	•Café-au-Lait Flecken •Typische Hyper- und Hypopigmentierungen	Kongenital	5-16 Jahre	•Hämatologische Ursache (gestörte Hematopoesis) •SCC bei stammzelltransplantierten Patienten	•Stammzelltransplantationen •Vermeidung von Noxen (Rauchen, Alkohol)
HR (Homologous Recombination)
Bloom Syndrome	BLM	Autosomal rezessiv	•Defekte RecQ Helikase (DNA-Replikation und -Reparatur) •Austausch zwischen zwei Schwesterchromatiden in Fibroblasten und Lymphozyten	Eingeschränkte Stranginversion zwischen DNA Replikation/Reparatur bzw. Replikations-Reinitiierung	•Proportionalen prä- und postnataler Wachstumsmangel •Dolichozephalie, schmales Gesicht, prominente Nase, abstehende Ohren, Mandibularhypoplasie) •Prädilektion für Leukämien, Lymphome und solide Tumoren der Haut und des GIT •Katarakte, Diabetes mellitus, Arteriosklerose, Osteoporose, Immundefizienz	• Telangiektatisch-erythematöse Haut in Lichtexponierten Arealen	Pränatal	Ca. 30 Jahre	Malignome	•Symptomatisch (Kalorienzufuhr) •Lichtschutz
Rothmund–Thompsons Syndrom	RECQL4 ( nur RTS Typ II)	Autosomal rezessiv	Defekte RecQ Helikase	Eingeschränkte DNA-abhängige ATPase-Aktivität und Einzelstrang-DNA-Annealing	• Ektodermale Dysplasie (Radius Aplasie) und Juvenile Katarakte • Malignitätsrisiko (insb. Hämatoonkologisch) •Wachstumsstörungen, Kleinwuchs •Haarlosigkeit •Skelettanomalien	•Marmorartiges, telangiektatisches Erythem in Lichtexponierten Arealen + palmar und plantar •im Verlauf poikilodermatisches Erscheinungsbild • Alopezie	Kongenital	Malignombedingt (sonst normale Lebenserwartung)	Malignome	Screening nach Osteosarkomen •Symptomatisch
NHEJ (Nonhomologous End-Joining)
Werner syndrome (WS	WRN	Autosomal rezessiv in WRN-Gen (8p11-12)	Defekte RecQ Helikase	•Doppelstrangbruchreparatur, Rekombination und Replikation •Das einzige RecQ Protein mit einer Exonuclease Funktion und somit regulatorische Rolle in der Telomerintegrität WRN-Gen für das Abwickeln von Doppelstrang-DNA verantwortlich trägt zur Reparation von DSBs bei und greift in NHEJ-, HR- und BER-DSBs ein. Außerdem ist das Gen an der Erhaltung und Replikation von Telomeren beteiligt.	Erste Symptomen in der Adoleszenz (Ausbleibende Pubertät) •Vogelartigen Gesichtfaszies •Katarakte •DM2, Hypogonadismus •Osteoporose und Atherosklerose •seltenere Tumoröse Erkrankungen wie z.B. Sarkome •Ulzerationen im Bereich der Fußknöchel	•Graues, dünnes Haar •Atrophie des subkutanen Fettgewebes •Sklerodermie	Adoleszenz	Ca. 54	•Malignome •Kardiovaskuläre Events	Symptomatisch
Ataxia Telangiectatica „Louis-Bar Syndrom“	ATM	Autosomal rezessiv in ATM (11q22.3)	Defekte ATM Kinase Aktivität (Serin Proteinkinase = Transducer von Doppelstrangbrüchen und Aktivator von Tumorsuppressoren wie z.B. p53)	•Zentrale Rolle zur Instandhaltung der Genomstabilität durch die nicht-homologe Endverbindung (NHEJ) •Zerebelläre Degeneration durch Verlust von Purkinje Zellen	•Abnorme Augenbewegungen •Verwaschener Sprache •Ataxie und Motordysfunktion, Dystonie, Tremor und periphere Neuropathien •Gelenkschmerzen, Schluckstörungen • Solide Tumoren (GIT, Haut und Brust) • Immundefizienz und Thymus Degeneration	•Faziale und konjunctivale Telangiektasien •Empfindlichkeit gegenüber ionisierender Strahlung	Meistens vor dem 10 Lebensjahr	Ca. 25	•Hämatologische Malignitäten •Respiratorisches Versagen	•Symptomatisch (Physiotherapie, Sprachtherapie und Behandlung der Infektionen)
Telomeropathies
Dyskeratosis congenita	DKC1, TERC, TERT, NOP10, NHP2, TINF2, C16orf57/USB1, TCAB1, CTC1 und RTEL1	•Autosomal dominant •Autosomal rezessiv •X-chromosomal rezessiv	Aufbau des Telomerase-Komplexes (Dyskerin)	•Aufbau des Telomerase-Komplexes •Verkürzung von Telomeren	•Entwicklungsverzögerung, Kleinwuchs, Mikrozephalie •Hämatoonkologische (AML/MDS) und solide Tumoren (SCC, Anogenitale Karzinome) •Knochenmarkversagen •Lungen- und Lebererkrankungen •Progrediente Immunschwäche •Ophthalmologische Symptome (Blepharitis, Epiphora) •Zahnanomlien• Ösophagis / Urethrastenose •Osteoporose , Knochennekrosen	•Retikulärer Hyperpigmentierung im Nackenbereich •Nageldystrophie •Leukoplakie • Vorzeitiges Ergrauen der Haare/Alopezie oder abnorme Wimpern	•Stark variabel •Intrauterin (Høyeraal-Hreidarsson )	Phänotypisch stark variabel (0-80 Jahre)	•Knochenmarksversagen •Malignome •Pulmonale Komplikationen	Hämatopoetische Stammzelltransplantation
Störungen der Signalübertragung und des Stoffwechsels
Marfan-Progeroid-Lipodystrophie-Syndrom (MPLS	FBN1	c.8155_8156delAA c.8226+1G>T c.8156_8175del c.8175_8182del8bp c.8226+1G>A c.8206_8026insA c.8222T>C c.8226+1G>T	Mutation in Fibrillin 1 (Bestandteil der Mikrofibrillen und extrazellulären Matrix)	•Beeinträchtigen der Struktur und Funktion der extrazellulären Matrix •Verlust des Spaltprodukts der C-terminalen Domäne von Profibrillin •Neuartiges glucogenes Proteinhormon, das als Asprosin bezeichnet wurde	•Progeroide Fazies •Hypermobile Gelenke, •Myopie sowie •Typische Symptome des Marfan Syndroms	•Kongenitale schwere Lipodystrophie	•Kongenital	Unbekannt	Unbekannt	Symptomatisch
Cutis Laxa (Autosomal Rezessiv ARCL)	•ARCL-1 (FBLN4, FBLN5, LTBP4) •ARCL-2 (ATP6V0A2) •ARCL-3 (PYCR1 & ALDH18A1)	Autosomal rezessiv	•ARCL-1 (FBLN4, FBLN5, LTBP4) ECM Proteine •ARCL-2 (ATP6V0A2) Lysosomale ATPase •ARCL-3 (PYCR1 & ALDH18A1)	Defekte in Synthese, Aufbau und Abbau von Elastin und ECM	•Intrauterinen Wachstumsstörungen •Kleinwuchs •Typisches dreieckiges Gesicht mit tiefenliegenden Augen, kleinem Mund, spitzen Kinn, hypoplastischen Oberkiefer	•Schlaffe, faltige Haut •Fehlende Elastizität •Dünne atrophe Haut im Bereich der Kopfhaut	Variabel	Phänotypisch variabel	•Neurologische Komplikationen •Cardiovaskuläre Komplikationen •Pulmonale Komplikationen	Symptomatisch
Andere Mechanismen
Myotonische Dystrophie Typ 1	DMPK	Autosomal dominant	CTG-Trinukleotid-Repeat-Expansion im DMPK-Gen (intragenische Expansion von Basentripletts)	Expressionsveränderungen von Lamin A und Lamin B1	•Maseknartiges Gesicht •Distale Muskellatrophie und Myotonie •Hörverlust •Katarakt •Diabetes •Herzrhythmusstörungen, Hypotonie •Respiratorische Insuffizienz •Intelligenzminderung	• Frontal betonten Alopzie	•Kongenital •20-30 Jahre	Phänotypisch variabel	•Respiratorisches Versagen •Pmeumonia •Spontanes Herzversagen	•Symptomatische Behandlung •Physiotherapy

## Sheet: Tabelle2
Störungen in der DNA-Reparatur und (DNA DAMAGE RESOPNSE)DDR
NER						Fanconi Anaemia Pathway		HR (homologous recombination)			NHEJ (Nonhomologous End-Joining)			Telomeropathies
	GG-NER		TC-NER
XPA, XPB, XPD,	XPC		Cockayne syndrome			Fanconi anemia (FA)		Bloomsyndrome			Werner syndrome (WS			X-linked dyskeratosis congenita
														(DKC)
TTD	XPE		DeSanctis Caccchione Syndrome					Rothmund–Thompsons			Ataxia Telangiectatica
								syndrome (RTS)
XP-F								Nijmegen breakage syndrome (NBS)
XP-G
Defekte in Kernlamina:
Hutchinson-Gilford Syndrom (Progeria)	Wiedemann-Rautenstrauch-Syndrom (WR		Mandibuloakrale Dysplasie (MAD)		Restriktive Dermopathie							Nestor-Guillermo-Progerie-Syndrom
Störungen, die die zelluläre Signalübertragung und den Stoffwechsel beeinträchtigen
Marfan-Progeroid-Lipodystrophie-Syndrom (MPLS		CAV1-assoziiertes neonatales progeroides Syndrom		Berardinelli-Seip-Syndrom			MDM2-assoziiertes progeroides Syndrom
Andere Erkrankungen
Cutis laxa		Myotonische Dystrophie Typ 1		Hoyeraal-Hreidarsson-Syndrom					Ruijs-Aalfs-Syndrom
